# Supplementary material for: Quantitative Assessment of GFAP-Based Astrocyte Morphology in the Cuprizone Model: A Comparative Evaluation of Neurolucida® 360 and SNT
Source: Cells. 2026 May 22;15(11):964. doi: 10.3390/cells15110964 (PMC13257050; doi:10.3390/cells15110964)
Supplement: Supplementary file 1 [file cells-15-00964-s001.zip]

Archive with 1 entries (1 files):
- cells-4267136-supplementary.pdf
